# Supplementary material for: Stomach flushing technique applied to quantify microplastics in Crocodilians
Source: MethodsX. 2019 Nov 18;6:2677–85. doi: 10.1016/j.mex.2019.11.013 (PMC6883302; doi:10.1016/j.mex.2019.11.013)
Supplement: Supplementary file 1 [file mmc1.csv]

Id	Date, hour (GMT-05:00)	Tank 1 (ºC)	Tank 2 (ºC)	Tank 3 (ºC)	Tank 4 (ºC)
1	08/06/19 06:00:00 PM	31.064	29.953	29.953	29.652
2	08/06/19 06:05:00 PM	31.064	29.953	29.752	29.652
3	08/06/19 06:10:00 PM	31.064	29.953	29.652	29.652
4	08/06/19 06:15:00 PM	31.064	29.953	29.652	29.652
5	08/06/19 06:20:00 PM	31.064	29.953	29.652	29.652
6	08/06/19 06:25:00 PM	31.064	29.953	29.652	29.652
7	08/06/19 06:30:00 PM	30.963	29.953	29.652	29.652
8	08/06/19 06:35:00 PM	30.963	29.953	29.652	29.652
9	08/06/19 06:40:00 PM	30.862	29.953	29.652	29.652
10	08/06/19 06:45:00 PM	30.862	29.953	29.652	29.652
11	08/06/19 06:50:00 PM	30.862	29.953	29.652	29.652
12	08/06/19 06:55:00 PM	30.862	29.953	29.652	29.652
13	08/06/19 07:00:00 PM	30.862	29.953	29.652	29.652
14	08/06/19 07:05:00 PM	30.760	29.953	29.652	29.652
15	08/06/19 07:10:00 PM	30.760	29.853	29.652	29.652
16	08/06/19 07:15:00 PM	30.760	29.953	29.652	29.652
17	08/06/19 07:20:00 PM	30.659	29.853	29.652	29.652
18	08/06/19 07:25:00 PM	30.558	29.853	29.652	29.652
19	08/06/19 07:30:00 PM	30.457	29.853	29.652	29.652
20	08/06/19 07:35:00 PM	30.457	29.853	29.552	29.652
21	08/06/19 07:40:00 PM	30.457	29.752	29.552	29.652
22	08/06/19 07:45:00 PM	30.457	29.752	29.552	29.652
23	08/06/19 07:50:00 PM	30.457	29.652	29.452	29.652
24	08/06/19 07:55:00 PM	30.356	29.652	29.452	29.552
25	08/06/19 08:00:00 PM	30.356	29.652	29.552	29.552
26	08/06/19 08:05:00 PM	30.255	29.652	29.452	29.552
27	08/06/19 08:10:00 PM	30.255	29.652	29.452	29.552
28	08/06/19 08:15:00 PM	30.255	29.652	29.452	29.452
29	08/06/19 08:20:00 PM	30.154	29.652	29.452	29.452
30	08/06/19 08:25:00 PM	30.154	29.652	29.452	29.452
31	08/06/19 08:30:00 PM	30.054	29.552	29.452	29.452
32	08/06/19 08:35:00 PM	30.054	29.652	29.452	29.452
33	08/06/19 08:40:00 PM	30.054	29.552	29.452	29.452
34	08/06/19 08:45:00 PM	30.054	29.552	29.452	29.452
35	08/06/19 08:50:00 PM	29.953	29.552	29.352	29.452
36	08/06/19 08:55:00 PM	29.953	29.552	29.352	29.452
37	08/06/19 09:00:00 PM	29.953	29.452	29.252	29.352
38	08/06/19 09:05:00 PM	29.853	29.452	29.352	29.352
39	08/06/19 09:10:00 PM	29.853	29.452	29.252	29.352
40	08/06/19 09:15:00 PM	29.853	29.452	29.252	29.352
41	08/06/19 09:20:00 PM	29.853	29.452	29.252	29.352
42	08/06/19 09:25:00 PM	29.752	29.452	29.252	29.252
43	08/06/19 09:30:00 PM	29.652	29.352	29.252	29.252
44	08/06/19 09:35:00 PM	29.652	29.352	29.252	29.252
45	08/06/19 09:40:00 PM	29.652	29.352	29.252	29.252
46	08/06/19 09:45:00 PM	29.652	29.352	29.252	29.252
47	08/06/19 09:50:00 PM	29.652	29.352	29.252	29.252
48	08/06/19 09:55:00 PM	29.652	29.252	29.252	29.252
49	08/06/19 10:00:00 PM	29.552	29.252	29.152	29.252
50	08/06/19 10:05:00 PM	29.552	29.252	29.152	29.152
51	08/06/19 10:10:00 PM	29.552	29.252	29.152	29.152
52	08/06/19 10:15:00 PM	29.452	29.252	29.152	29.152
53	08/06/19 10:20:00 PM	29.452	29.252	29.053	29.152
54	08/06/19 10:25:00 PM	29.452	29.252	29.053	29.152
55	08/06/19 10:30:00 PM	29.452	29.152	29.053	29.053
56	08/06/19 10:35:00 PM	29.352	29.152	29.053	29.053
57	08/06/19 10:40:00 PM	29.352	29.152	29.053	29.053
58	08/06/19 10:45:00 PM	29.252	29.152	29.053	29.053
59	08/06/19 10:50:00 PM	29.252	29.152	29.053	29.053
60	08/06/19 10:55:00 PM	29.252	29.053	28.953	29.053
61	08/06/19 11:00:00 PM	29.252	29.053	28.953	28.953
62	08/06/19 11:05:00 PM	29.252	29.053	28.953	28.953
63	08/06/19 11:10:00 PM	29.152	29.053	28.853	28.853
64	08/06/19 11:15:00 PM	29.152	29.053	28.853	28.853
65	08/06/19 11:20:00 PM	29.152	28.953	28.853	28.853
66	08/06/19 11:25:00 PM	29.053	28.953	28.853	28.853
67	08/06/19 11:30:00 PM	29.053	28.953	28.853	28.853
68	08/06/19 11:35:00 PM	29.053	28.853	28.853	28.853
69	08/06/19 11:40:00 PM	28.953	28.853	28.853	28.853
70	08/06/19 11:45:00 PM	28.953	28.853	28.754	28.853
71	08/06/19 11:50:00 PM	28.853	28.853	28.754	28.754
72	08/06/19 11:55:00 PM	28.853	28.853	28.754	28.754
73	08/07/19 12:00:00 AM	28.853	28.853	28.754	28.754
74	08/07/19 12:05:00 AM	28.853	28.754	28.655	28.754
75	08/07/19 12:10:00 AM	28.754	28.754	28.655	28.655
76	08/07/19 12:15:00 AM	28.754	28.754	28.655	28.655
77	08/07/19 12:20:00 AM	28.754	28.754	28.655	28.655
78	08/07/19 12:25:00 AM	28.655	28.655	28.655	28.655
79	08/07/19 12:30:00 AM	28.655	28.655	28.655	28.655
80	08/07/19 12:35:00 AM	28.655	28.655	28.555	28.555
81	08/07/19 12:40:00 AM	28.555	28.655	28.555	28.555
82	08/07/19 12:45:00 AM	28.555	28.555	28.456	28.555
83	08/07/19 12:50:00 AM	28.555	28.555	28.456	28.456
84	08/07/19 12:55:00 AM	28.456	28.555	28.456	28.456
85	08/07/19 01:00:00 AM	28.456	28.456	28.456	28.456
86	08/07/19 01:05:00 AM	28.456	28.456	28.456	28.456
87	08/07/19 01:10:00 AM	28.357	28.456	28.357	28.357
88	08/07/19 01:15:00 AM	28.357	28.456	28.357	28.357
89	08/07/19 01:20:00 AM	28.258	28.357	28.357	28.357
90	08/07/19 01:25:00 AM	28.258	28.357	28.258	28.258
91	08/07/19 01:30:00 AM	28.258	28.357	28.258	28.258
92	08/07/19 01:35:00 AM	28.258	28.258	28.258	28.258
93	08/07/19 01:40:00 AM	28.060	28.258	28.060	28.258
94	08/07/19 01:45:00 AM	28.060	28.258	28.060	28.258
95	08/07/19 01:50:00 AM	28.060	28.159	28.060	28.060
96	08/07/19 01:55:00 AM	28.060	28.159	28.060	28.060
97	08/07/19 02:00:00 AM	27.961	28.060	28.060	28.060
98	08/07/19 02:05:00 AM	27.961	28.060	28.060	28.060
99	08/07/19 02:10:00 AM	27.961	28.060	28.060	28.060
100	08/07/19 02:15:00 AM	27.862	28.060	27.961	28.060
101	08/07/19 02:20:00 AM	27.764	27.961	27.862	27.961
102	08/07/19 02:25:00 AM	27.764	27.961	27.862	27.961
103	08/07/19 02:30:00 AM	27.764	27.961	27.862	27.961
104	08/07/19 02:35:00 AM	27.665	27.862	27.862	27.862
105	08/07/19 02:40:00 AM	27.665	27.862	27.862	27.862
106	08/07/19 02:45:00 AM	27.665	27.862	27.862	27.862
107	08/07/19 02:50:00 AM	27.665	27.862	27.764	27.862
108	08/07/19 02:55:00 AM	27.567	27.764	27.764	27.764
109	08/07/19 03:00:00 AM	27.567	27.764	27.665	27.764
110	08/07/19 03:05:00 AM	27.567	27.764	27.665	27.665
111	08/07/19 03:10:00 AM	27.468	27.665	27.665	27.665
112	08/07/19 03:15:00 AM	27.468	27.665	27.665	27.665
113	08/07/19 03:20:00 AM	27.468	27.665	27.665	27.665
114	08/07/19 03:25:00 AM	27.370	27.665	27.567	27.665
115	08/07/19 03:30:00 AM	27.370	27.665	27.567	27.665
116	08/07/19 03:35:00 AM	27.370	27.567	27.567	27.567
117	08/07/19 03:40:00 AM	27.272	27.567	27.567	27.567
118	08/07/19 03:45:00 AM	27.272	27.567	27.567	27.567
119	08/07/19 03:50:00 AM	27.272	27.468	27.468	27.468
120	08/07/19 03:55:00 AM	27.272	27.468	27.468	27.468
121	08/07/19 04:00:00 AM	27.173	27.468	27.468	27.468
122	08/07/19 04:05:00 AM	27.173	27.468	27.468	27.468
123	08/07/19 04:10:00 AM	27.173	27.468	27.370	27.468
124	08/07/19 04:15:00 AM	27.173	27.370	27.370	27.370
125	08/07/19 04:20:00 AM	27.173	27.370	27.272	27.370
126	08/07/19 04:25:00 AM	27.075	27.272	27.272	27.272
127	08/07/19 04:30:00 AM	27.075	27.272	27.272	27.272
128	08/07/19 04:35:00 AM	27.075	27.272	27.272	27.272
129	08/07/19 04:40:00 AM	27.075	27.272	27.272	27.272
130	08/07/19 04:45:00 AM	27.075	27.272	27.272	27.272
131	08/07/19 04:50:00 AM	26.977	27.272	27.272	27.272
132	08/07/19 04:55:00 AM	26.977	27.173	27.272	27.173
133	08/07/19 05:00:00 AM	26.977	27.173	27.173	27.173
134	08/07/19 05:05:00 AM	26.879	27.173	27.173	27.173
135	08/07/19 05:10:00 AM	26.879	27.173	27.173	27.173
136	08/07/19 05:15:00 AM	26.879	27.075	27.173	27.075
137	08/07/19 05:20:00 AM	26.879	27.075	27.075	27.075
138	08/07/19 05:25:00 AM	26.879	27.075	27.075	27.075
139	08/07/19 05:30:00 AM	26.879	27.075	27.075	27.075
140	08/07/19 05:35:00 AM	26.781	27.075	27.075	26.977
141	08/07/19 05:40:00 AM	26.781	27.075	27.075	26.977
142	08/07/19 05:45:00 AM	26.781	26.977	26.977	26.977
143	08/07/19 05:50:00 AM	26.781	26.977	27.075	26.977
144	08/07/19 05:55:00 AM	26.683	26.977	26.977	26.879
145	08/07/19 06:00:00 AM	26.683	26.977	26.879	26.879
146	08/07/19 06:05:00 AM	26.683	26.879	26.879	26.879
147	08/07/19 06:10:00 AM	26.683	26.879	26.879	26.879
148	08/07/19 06:15:00 AM	26.683	26.879	26.879	26.879
149	08/07/19 06:20:00 AM	26.683	26.879	26.879	26.879
150	08/07/19 06:25:00 AM	26.585	26.879	26.879	26.879
151	08/07/19 06:30:00 AM	26.585	26.781	26.879	26.781
152	08/07/19 06:35:00 AM	26.488	26.781	26.879	26.781
153	08/07/19 06:40:00 AM	26.488	26.781	26.879	26.781
154	08/07/19 06:45:00 AM	26.488	26.781	26.781	26.781
155	08/07/19 06:50:00 AM	26.488	26.781	26.781	26.781
156	08/07/19 06:55:00 AM	26.488	26.683	26.781	26.781
157	08/07/19 07:00:00 AM	26.488	26.683	26.683	26.683
158	08/07/19 07:05:00 AM	26.488	26.683	26.683	26.683
159	08/07/19 07:10:00 AM	26.488	26.683	26.683	26.683
160	08/07/19 07:15:00 AM	26.488	26.683	26.683	26.683
161	08/07/19 07:20:00 AM	26.390	26.683	26.683	26.683
162	08/07/19 07:25:00 AM	26.390	26.683	26.683	26.683
163	08/07/19 07:30:00 AM	26.390	26.683	26.683	26.683
164	08/07/19 07:35:00 AM	26.390	26.585	26.683	26.683
165	08/07/19 07:40:00 AM	26.390	26.585	26.683	26.683
166	08/07/19 07:45:00 AM	26.390	26.585	26.683	26.683
167	08/07/19 07:50:00 AM	26.488	26.585	26.683	26.683
168	08/07/19 07:55:00 AM	26.488	26.585	26.683	26.683
169	08/07/19 08:00:00 AM	26.488	26.585	26.683	26.683
170	08/07/19 08:05:00 AM	26.488	26.683	26.683	26.683
171	08/07/19 08:10:00 AM	26.488	26.683	26.683	26.683
172	08/07/19 08:15:00 AM	26.488	26.683	26.683	26.683
173	08/07/19 08:20:00 AM	26.488	26.683	26.683	26.683
174	08/07/19 08:25:00 AM	26.488	26.683	26.683	26.683
175	08/07/19 08:30:00 AM	26.488	26.683	26.683	26.683
176	08/07/19 08:35:00 AM	26.488	26.683	26.781	26.683
177	08/07/19 08:40:00 AM	26.585	26.683	26.781	26.683
178	08/07/19 08:45:00 AM	26.585	26.781	26.781	26.683
179	08/07/19 08:50:00 AM	26.683	26.781	26.781	26.683
180	08/07/19 08:55:00 AM	26.683	26.781	26.879	26.683
181	08/07/19 09:00:00 AM	26.683	26.781	26.879	26.781
182	08/07/19 09:05:00 AM	26.781	26.781	26.879	26.781
183	08/07/19 09:10:00 AM	26.781	26.879	26.879	26.781
184	08/07/19 09:15:00 AM	26.781	26.879	26.879	26.781
185	08/07/19 09:20:00 AM	26.781	26.879	26.879	26.781
186	08/07/19 09:25:00 AM	26.879	26.879	26.977	26.879
187	08/07/19 09:30:00 AM	26.879	26.879	26.977	26.879
188	08/07/19 09:35:00 AM	26.879	26.879	26.977	26.879
189	08/07/19 09:40:00 AM	26.879	26.977	27.075	26.879
190	08/07/19 09:45:00 AM	26.977	26.977	27.173	26.879
191	08/07/19 09:50:00 AM	27.075	27.075	27.075	26.879
192	08/07/19 09:55:00 AM	27.075	27.075	27.075	26.977
193	08/07/19 10:00:00 AM	27.075	27.075	27.173	26.977
194	08/07/19 10:05:00 AM	27.075	27.075	27.173	26.977
195	08/07/19 10:10:00 AM	27.075	27.075	27.272	27.075
196	08/07/19 10:15:00 AM	27.173	27.173	27.272	27.075
197	08/07/19 10:20:00 AM	27.173	27.173	27.272	27.075
198	08/07/19 10:25:00 AM	27.173	27.272	27.272	27.075
199	08/07/19 10:30:00 AM	27.272	27.272	27.272	27.075
200	08/07/19 10:35:00 AM	27.272	27.272	27.272	27.173
201	08/07/19 10:40:00 AM	27.272	27.272	27.468	27.173
202	08/07/19 10:45:00 AM	27.272	27.272	27.468	27.272
203	08/07/19 10:50:00 AM	27.468	27.370	27.468	27.272
204	08/07/19 10:55:00 AM	27.665	27.468	27.665	27.272
205	08/07/19 11:00:00 AM	27.665	27.468	27.764	27.272
206	08/07/19 11:05:00 AM	27.567	27.468	27.862	27.272
207	08/07/19 11:10:00 AM	27.567	27.468	27.665	27.370
208	08/07/19 11:15:00 AM	27.665	27.567	27.764	27.370
209	08/07/19 11:20:00 AM	27.764	27.567	27.764	27.468
210	08/07/19 11:25:00 AM	27.961	27.665	27.862	27.468
211	08/07/19 11:30:00 AM	28.456	27.665	28.060	27.468
212	08/07/19 11:35:00 AM	28.060	27.764	28.060	27.468
213	08/07/19 11:40:00 AM	28.258	27.764	27.961	27.567
214	08/07/19 11:45:00 AM	28.258	27.764	27.961	27.567
215	08/07/19 11:50:00 AM	28.357	27.862	28.060	27.665
216	08/07/19 11:55:00 AM	28.456	27.862	28.060	27.665
217	08/07/19 12:00:00 PM	28.456	27.862	28.060	27.665
218	08/07/19 12:05:00 PM	28.456	27.961	28.258	27.665
219	08/07/19 12:10:00 PM	28.555	28.060	28.258	27.665
220	08/07/19 12:15:00 PM	28.655	28.060	28.357	27.665
221	08/07/19 12:20:00 PM	28.655	28.060	28.357	27.665
222	08/07/19 12:25:00 PM	28.655	28.060	28.456	27.764
223	08/07/19 12:30:00 PM	28.655	28.159	28.754	27.764
	08/07/19 12:35:00 PM		28.159	28.655	27.764
	08/07/19 12:40:00 PM		28.258	28.655	27.764
	08/07/19 12:45:00 PM		28.258	28.754	27.862
	08/07/19 12:50:00 PM		28.258	28.853	27.862
	08/07/19 12:55:00 PM		28.357	28.754	27.862
	08/07/19 01:00:00 PM		28.357	28.754	27.862
	08/07/19 01:05:00 PM		28.357	28.754	27.862
	08/07/19 01:10:00 PM		28.456	28.754	27.961
	08/07/19 01:15:00 PM		28.456	28.853	27.961
	08/07/19 01:20:00 PM		28.555	28.655	28.060
	08/07/19 01:25:00 PM		28.555	28.853	28.060
	08/07/19 01:30:00 PM		28.555	28.853	28.060
	08/07/19 01:35:00 PM		28.555	28.853	28.060
	08/07/19 01:40:00 PM		28.655	28.853	28.060
	08/07/19 01:45:00 PM		28.754	28.853	28.060
	08/07/19 01:50:00 PM		28.754	28.853	28.258
	08/07/19 01:55:00 PM		28.754	28.853	28.357
	08/07/19 02:00:00 PM		28.853	29.053	28.357
	08/07/19 02:05:00 PM		28.853	29.053	28.357
	08/07/19 02:10:00 PM		28.853	29.053	28.357
	08/07/19 02:15:00 PM		28.853	28.953	28.456
	08/07/19 02:20:00 PM		28.853	29.053	28.456
	08/07/19 02:25:00 PM		28.853	29.053	28.456
	08/07/19 02:30:00 PM		28.953	29.053	28.456
	08/07/19 02:35:00 PM		28.953	29.152	28.555
	08/07/19 02:40:00 PM		29.053	29.252	28.555
	08/07/19 02:45:00 PM		29.053	29.252	28.655
	08/07/19 02:50:00 PM		29.053	29.252	28.655
	08/07/19 02:55:00 PM		29.053	29.252	28.655
	08/07/19 03:00:00 PM		29.152	29.252	28.655
	08/07/19 03:05:00 PM		29.152	29.252	28.754
	08/07/19 03:10:00 PM		29.152	29.252	28.853
	08/07/19 03:15:00 PM		29.152	29.252	28.853
	08/07/19 03:20:00 PM		29.152	29.252	28.853
	08/07/19 03:25:00 PM		29.152	29.252	28.853
	08/07/19 03:30:00 PM		29.252	29.252	28.853
	08/07/19 03:35:00 PM		29.252	29.352	28.953
	08/07/19 03:40:00 PM		29.252	29.352	28.953
	08/07/19 03:45:00 PM		29.352	29.352	29.053
	08/07/19 03:50:00 PM		29.652	29.452	29.053
	08/07/19 03:55:00 PM		29.853	29.452	29.053
	08/07/19 04:00:00 PM		29.552	29.352	29.053
	08/07/19 04:05:00 PM		29.452	29.452	29.053
	08/07/19 04:10:00 PM		29.452	29.452	29.152
	08/07/19 04:15:00 PM		29.452	29.552	29.152
	08/07/19 04:20:00 PM		29.452	29.552	29.152
	08/07/19 04:25:00 PM		29.452	29.652	29.252
	08/07/19 04:30:00 PM		29.552	29.652	29.252
	08/07/19 04:35:00 PM		29.652	29.752	29.252
	08/07/19 04:40:00 PM		29.652	29.853	29.252
	08/07/19 04:45:00 PM		29.652	29.652	29.252
	08/07/19 04:50:00 PM		29.752	29.652	29.252
	08/07/19 04:55:00 PM		29.853	29.652	29.352
	08/07/19 05:00:00 PM		29.752	29.652	29.452
	08/07/19 05:05:00 PM		29.652	29.652	29.452
	08/07/19 05:10:00 PM		29.652	29.853	29.452
	08/07/19 05:15:00 PM		29.752	29.752	29.452
	08/07/19 05:20:00 PM		29.853	29.853	29.452
	08/07/19 05:25:00 PM		29.953	29.953	29.452
	08/07/19 05:30:00 PM		29.953	29.853	29.452
	08/07/19 05:35:00 PM		29.953	29.853	29.552
	08/07/19 05:40:00 PM		29.953	29.853	29.652
	08/07/19 05:45:00 PM		29.853	29.853	29.652
	08/07/19 05:50:00 PM		29.853	29.853	29.652
	08/07/19 05:55:00 PM		29.853	29.853	29.652
	08/07/19 06:00:00 PM		29.853	29.953	29.652
	08/07/19 06:05:00 PM		29.853	29.953	29.652
	08/07/19 06:10:00 PM		29.853	29.853	29.652
	08/07/19 06:15:00 PM		29.853	29.853	29.752
	08/07/19 06:20:00 PM		29.853	29.853	29.752
	08/07/19 06:25:00 PM		29.853	29.853	29.853
	08/07/19 06:30:00 PM		29.853	29.853	29.853
	08/07/19 06:35:00 PM		29.853	29.853	29.853
	08/07/19 06:40:00 PM		29.853	29.853	29.853
	08/07/19 06:45:00 PM		29.752	29.752	29.853
	08/07/19 06:50:00 PM		29.752	29.652	29.752
	08/07/19 06:55:00 PM		29.752	29.652	29.752
	08/07/19 07:00:00 PM		29.752	29.652	29.752
	08/07/19 07:05:00 PM		29.652	29.652	29.752
	08/07/19 07:10:00 PM		29.652	29.552	29.752
	08/07/19 07:15:00 PM		29.652	29.452	29.752
	08/07/19 07:20:00 PM		29.652	29.452	29.652
	08/07/19 07:25:00 PM		29.652	29.552	29.652
	08/07/19 07:30:00 PM		29.652	29.452	29.652
	08/07/19 07:35:00 PM		29.652	29.452	29.652
	08/07/19 07:40:00 PM		29.552	29.452	29.652
	08/07/19 07:45:00 PM		29.552	29.452	29.652
	08/07/19 07:50:00 PM		29.352	29.252	29.652
	08/07/19 07:55:00 PM		29.053	29.053	29.352
	08/07/19 08:00:00 PM		28.754	28.853	29.053
	08/07/19 08:05:00 PM		28.655	28.655	28.953
	08/07/19 08:10:00 PM		28.456	28.456	28.853
	08/07/19 08:15:00 PM		28.357	28.258	28.853
	08/07/19 08:20:00 PM		28.357	28.357	28.754
	08/07/19 08:25:00 PM		28.258	28.258	28.655
	08/07/19 08:30:00 PM		28.060	28.060	28.555
	08/07/19 08:35:00 PM		27.961	27.961	28.456
	08/07/19 08:40:00 PM		27.961	28.060	28.456
	08/07/19 08:45:00 PM		27.862	27.862	28.357
	08/07/19 08:50:00 PM		27.862	27.764	28.258
	08/07/19 08:55:00 PM		27.764	27.764	28.258
	08/07/19 09:00:00 PM		27.665	27.764	28.258
	08/07/19 09:05:00 PM		27.665	27.764	28.060
	08/07/19 09:10:00 PM		27.665	27.665	28.060
	08/07/19 09:15:00 PM		27.567	27.665	28.060
	08/07/19 09:20:00 PM		27.567	27.665	28.060
	08/07/19 09:25:00 PM		27.468	27.665	27.961
	08/07/19 09:30:00 PM		27.468	27.567	27.862
	08/07/19 09:35:00 PM		27.370	27.567	27.862
	08/07/19 09:40:00 PM		27.272	27.468	27.862
	08/07/19 09:45:00 PM		27.272	27.468	27.764
	08/07/19 09:50:00 PM		27.272	27.468	27.764
	08/07/19 09:55:00 PM		27.173	27.370	27.665
	08/07/19 10:00:00 PM		27.075	27.272	27.665
	08/07/19 10:05:00 PM		27.075	27.272	27.665
	08/07/19 10:10:00 PM		26.977	27.173	27.567
	08/07/19 10:15:00 PM		26.977	27.075	27.567
	08/07/19 10:20:00 PM		26.879	26.977	27.468
	08/07/19 10:25:00 PM		26.879	27.075	27.468
	08/07/19 10:30:00 PM		26.879	27.075	27.468
	08/07/19 10:35:00 PM		26.781	26.977	27.468
	08/07/19 10:40:00 PM		26.781	26.977	27.370
	08/07/19 10:45:00 PM		26.781	26.879	27.370
	08/07/19 10:50:00 PM		26.683	26.879	27.272
	08/07/19 10:55:00 PM		26.683	26.879	27.272
	08/07/19 11:00:00 PM		26.683	26.879	27.272
	08/07/19 11:05:00 PM		26.683	26.879	27.272
	08/07/19 11:10:00 PM		26.585	26.879	27.173
	08/07/19 11:15:00 PM		26.488	26.781	27.173
	08/07/19 11:20:00 PM		26.488	26.683	27.075
	08/07/19 11:25:00 PM		26.488	26.683	27.075
	08/07/19 11:30:00 PM		26.390	26.683	27.075
	08/07/19 11:35:00 PM		26.390	26.488	27.075
	08/07/19 11:40:00 PM		26.390	26.488	26.977
	08/07/19 11:45:00 PM		26.292	26.488	26.977
	08/07/19 11:50:00 PM		26.292	26.488	26.879
	08/07/19 11:55:00 PM		26.292	26.488	26.879
	08/08/19 12:00:00 AM		26.292	26.488	26.879
	08/08/19 12:05:00 AM		26.195	26.488	26.879
	08/08/19 12:10:00 AM		26.195	26.390	26.879
	08/08/19 12:15:00 AM		26.195	26.292	26.781
	08/08/19 12:20:00 AM		26.097	26.390	26.781
	08/08/19 12:25:00 AM		26.097	26.292	26.781
	08/08/19 12:30:00 AM		26.097	26.292	26.781
	08/08/19 12:35:00 AM		26.097	26.292	26.683
	08/08/19 12:40:00 AM		26.097	26.195	26.683
	08/08/19 12:45:00 AM		26.000	26.097	26.683
	08/08/19 12:50:00 AM		26.000	26.097	26.683
	08/08/19 12:55:00 AM		26.000	26.195	26.585
	08/08/19 01:00:00 AM		26.000	26.195	26.585
	08/08/19 01:05:00 AM		26.000	26.195	26.488
	08/08/19 01:10:00 AM		26.000	26.097	26.488
	08/08/19 01:15:00 AM		25.902	26.097	26.488
	08/08/19 01:20:00 AM		25.902	26.000	26.488
	08/08/19 01:25:00 AM		25.902	26.097	26.488
	08/08/19 01:30:00 AM		25.902	26.097	26.488
	08/08/19 01:35:00 AM		25.902	26.000	26.488
	08/08/19 01:40:00 AM		25.902	26.000	26.390
	08/08/19 01:45:00 AM		25.902	26.000	26.390
	08/08/19 01:50:00 AM		25.805	26.000	26.390
	08/08/19 01:55:00 AM		25.805	26.000	26.390
	08/08/19 02:00:00 AM		25.708	25.902	26.292
	08/08/19 02:05:00 AM		25.708	25.902	26.292
	08/08/19 02:10:00 AM		25.805	25.902	26.292
	08/08/19 02:15:00 AM		25.708	25.902	26.292
	08/08/19 02:20:00 AM		25.708	25.902	26.292
	08/08/19 02:25:00 AM		25.708	25.902	26.292
	08/08/19 02:30:00 AM		25.708	25.708	26.292
	08/08/19 02:35:00 AM		25.708	25.805	26.195
	08/08/19 02:40:00 AM		25.708	25.708	26.195
	08/08/19 02:45:00 AM		25.708	25.805	26.195
	08/08/19 02:50:00 AM		25.708	25.805	26.097
	08/08/19 02:55:00 AM		25.610	25.708	26.097
	08/08/19 03:00:00 AM		25.610	25.708	26.097
	08/08/19 03:05:00 AM		25.610	25.708	26.097
	08/08/19 03:10:00 AM		25.610	25.708	26.097
	08/08/19 03:15:00 AM		25.610	25.708	26.097
	08/08/19 03:20:00 AM		25.513	25.708	26.000
	08/08/19 03:25:00 AM		25.513	25.708	26.000
	08/08/19 03:30:00 AM		25.513	25.708	26.000
	08/08/19 03:35:00 AM		25.513	25.708	26.000
	08/08/19 03:40:00 AM		25.513	25.610	25.902
	08/08/19 03:45:00 AM		25.513	25.610	25.902
	08/08/19 03:50:00 AM		25.513	25.610	25.902
	08/08/19 03:55:00 AM		25.416	25.610	25.902
	08/08/19 04:00:00 AM		25.416	25.610	25.902
	08/08/19 04:05:00 AM		25.319	25.513	25.902
	08/08/19 04:10:00 AM		25.416	25.513	25.902
	08/08/19 04:15:00 AM		25.416	25.513	25.805
	08/08/19 04:20:00 AM		25.319	25.513	25.805
	08/08/19 04:25:00 AM		25.319	25.513	25.805
	08/08/19 04:30:00 AM		25.319	25.513	25.708
	08/08/19 04:35:00 AM		25.319	25.513	25.708
	08/08/19 04:40:00 AM		25.319	25.513	25.708
	08/08/19 04:45:00 AM		25.319	25.513	25.708
	08/08/19 04:50:00 AM		25.319	25.416	25.708
	08/08/19 04:55:00 AM		25.319	25.416	25.708
	08/08/19 05:00:00 AM		25.222	25.319	25.708
	08/08/19 05:05:00 AM		25.222	25.319	25.708
	08/08/19 05:10:00 AM		25.222	25.319	25.708
	08/08/19 05:15:00 AM		25.222	25.319	25.610
	08/08/19 05:20:00 AM		25.222	25.319	25.610
	08/08/19 05:25:00 AM		25.222	25.319	25.513
	08/08/19 05:30:00 AM		25.222	25.319	25.513
	08/08/19 05:35:00 AM		25.125	25.319	25.513
	08/08/19 05:40:00 AM		25.125	25.319	25.513
	08/08/19 05:45:00 AM		25.125	25.319	25.513
	08/08/19 05:50:00 AM		25.125	25.222	25.513
	08/08/19 05:55:00 AM		25.125	25.222	25.513
	08/08/19 06:00:00 AM		25.125	25.222	25.416
	08/08/19 06:05:00 AM		24.931	25.222	25.416
	08/08/19 06:10:00 AM		24.931	25.222	25.416
	08/08/19 06:15:00 AM		24.931	25.222	25.416
	08/08/19 06:20:00 AM		24.931	24.931	25.319
	08/08/19 06:25:00 AM		24.931	24.931	25.319
	08/08/19 06:30:00 AM		24.931	24.931	25.319
	08/08/19 06:35:00 AM		24.931	24.931	25.319
	08/08/19 06:40:00 AM		24.931	24.931	25.319
	08/08/19 06:45:00 AM		24.931	24.931	25.319
	08/08/19 06:50:00 AM		24.931	24.931	25.319
	08/08/19 06:55:00 AM		24.931	24.931	25.319
	08/08/19 07:00:00 AM		24.931	24.931	25.222
	08/08/19 07:05:00 AM		24.931	24.931	25.222
	08/08/19 07:10:00 AM		24.931	24.931	25.222
	08/08/19 07:15:00 AM		24.931	24.931	25.222
	08/08/19 07:20:00 AM		24.931	24.931	25.222
	08/08/19 07:25:00 AM		24.835	24.931	25.222
	08/08/19 07:30:00 AM		24.835	24.931	25.222
	08/08/19 07:35:00 AM		24.835	24.931	25.222
	08/08/19 07:40:00 AM		24.931	24.931	25.222
	08/08/19 07:45:00 AM		24.931	24.931	25.222
	08/08/19 07:50:00 AM		24.931	24.931	25.222
	08/08/19 07:55:00 AM		24.931	24.931	25.222
	08/08/19 08:00:00 AM		24.931	24.931	25.222
	08/08/19 08:05:00 AM		24.931	24.931	25.222
	08/08/19 08:10:00 AM		24.931	24.931	25.222
	08/08/19 08:15:00 AM		24.931	24.931	25.222
	08/08/19 08:20:00 AM		24.931	24.931	25.222
	08/08/19 08:25:00 AM		24.931	24.931	25.319
	08/08/19 08:30:00 AM		24.931	25.222	25.319
	08/08/19 08:35:00 AM		25.125	25.222	25.319
	08/08/19 08:40:00 AM		25.125	25.222	25.319
	08/08/19 08:45:00 AM		25.222	25.319	25.319
	08/08/19 08:50:00 AM		25.222	25.319	25.319
	08/08/19 08:55:00 AM		25.222	25.319	25.319
	08/08/19 09:00:00 AM		25.319	25.319	25.319
	08/08/19 09:05:00 AM		25.319	25.416	25.416
	08/08/19 09:10:00 AM		25.319	25.513	25.416
	08/08/19 09:15:00 AM		25.416	25.513	25.416
	08/08/19 09:20:00 AM		25.513	25.513	25.513
	08/08/19 09:25:00 AM		25.513	25.610	25.513
	08/08/19 09:30:00 AM		25.513	25.610	25.513
	08/08/19 09:35:00 AM		25.513	25.708	25.513
	08/08/19 09:40:00 AM		25.610	25.708	25.610
	08/08/19 09:45:00 AM		25.708	25.708	25.610
	08/08/19 09:50:00 AM		25.708	25.805	25.610
	08/08/19 09:55:00 AM		25.805	25.902	25.708
	08/08/19 10:00:00 AM		25.805	25.902	25.708
	08/08/19 10:05:00 AM		25.902	25.902	25.708
	08/08/19 10:10:00 AM		26.000	26.000	25.708
	08/08/19 10:15:00 AM		26.000	26.000	25.708
	08/08/19 10:20:00 AM		26.097	26.097	25.805
	08/08/19 10:25:00 AM		26.097	26.195	25.902
	08/08/19 10:30:00 AM		26.097	26.292	25.902
	08/08/19 10:35:00 AM		26.195	26.390	25.902
	08/08/19 10:40:00 AM		26.292	26.390	26.000
	08/08/19 10:45:00 AM		26.390	26.488	26.000
	08/08/19 10:50:00 AM		26.390	26.488	26.097
	08/08/19 10:55:00 AM		26.390	26.488	26.097
	08/08/19 11:00:00 AM		26.488	26.585	26.097
	08/08/19 11:05:00 AM		26.488	26.781	26.195
	08/08/19 11:10:00 AM		26.683	26.585	26.195
	08/08/19 11:15:00 AM		26.683	26.781	26.292
	08/08/19 11:20:00 AM		26.683	26.879	26.292
	08/08/19 11:25:00 AM		26.781	26.879	26.390
	08/08/19 11:30:00 AM		26.781	26.879	26.390
	08/08/19 11:35:00 AM		26.879	26.977	26.390
	08/08/19 11:40:00 AM		26.977	27.075	26.488
	08/08/19 11:45:00 AM		26.977	27.272	26.488
	08/08/19 11:50:00 AM		27.075	27.468	26.488
	08/08/19 11:55:00 AM		27.272	27.370	26.585
	08/08/19 12:00:00 PM		27.272	27.665	26.683
	08/08/19 12:05:00 PM		27.370	27.961	26.683
	08/08/19 12:10:00 PM		27.370	27.961	26.683
	08/08/19 12:15:00 PM		27.370	28.060	26.781
	08/08/19 12:20:00 PM		27.468	27.961	26.879
	08/08/19 12:25:00 PM		27.567	27.862	26.879
	08/08/19 12:30:00 PM		27.567	28.060	26.879
	08/08/19 12:35:00 PM			28.456	26.977
	08/08/19 12:40:00 PM			28.456	26.977
	08/08/19 12:45:00 PM			28.258	27.075
	08/08/19 12:50:00 PM			28.357	27.075
	08/08/19 12:55:00 PM			28.357	27.075
	08/08/19 01:00:00 PM			28.258	27.173
	08/08/19 01:05:00 PM			28.456	27.173
	08/08/19 01:10:00 PM			28.853	27.272
	08/08/19 01:15:00 PM			28.456	27.272
	08/08/19 01:20:00 PM			28.456	27.272
	08/08/19 01:25:00 PM			28.655	27.272
	08/08/19 01:30:00 PM			28.655	27.272
	08/08/19 01:35:00 PM			28.655	27.370
	08/08/19 01:40:00 PM			28.655	27.370
	08/08/19 01:45:00 PM			28.655	27.468
	08/08/19 01:50:00 PM			28.555	27.468
	08/08/19 01:55:00 PM			28.655	27.468
	08/08/19 02:00:00 PM			28.655	27.468
	08/08/19 02:05:00 PM			28.655	27.567
	08/08/19 02:10:00 PM			28.555	27.567
	08/08/19 02:15:00 PM			28.655	27.665
	08/08/19 02:20:00 PM			28.754	27.665
	08/08/19 02:25:00 PM			28.655	27.665
	08/08/19 02:30:00 PM			28.853	27.764
	08/08/19 02:35:00 PM			28.655	27.665
	08/08/19 02:40:00 PM			28.754	27.665
	08/08/19 02:45:00 PM			28.754	27.764
	08/08/19 02:50:00 PM			28.853	27.862
	08/08/19 02:55:00 PM			28.853	27.862
	08/08/19 03:00:00 PM			28.754	27.862
	08/08/19 03:05:00 PM			29.053	27.862
	08/08/19 03:10:00 PM			28.853	27.862
	08/08/19 03:15:00 PM			29.053	27.961
	08/08/19 03:20:00 PM			28.953	27.961
	08/08/19 03:25:00 PM			28.853	27.961
	08/08/19 03:30:00 PM			29.053	28.060
	08/08/19 03:35:00 PM			29.053	28.060
	08/08/19 03:40:00 PM			28.953	28.258
	08/08/19 03:45:00 PM			29.053	28.258
	08/08/19 03:50:00 PM			29.053	28.159
	08/08/19 03:55:00 PM			29.053	28.258
	08/08/19 04:00:00 PM			29.252	28.258
	08/08/19 04:05:00 PM			29.152	28.258
	08/08/19 04:10:00 PM			29.152	28.258
	08/08/19 04:15:00 PM			29.152	28.357
	08/08/19 04:20:00 PM			29.152	28.357
	08/08/19 04:25:00 PM			29.152	28.357
	08/08/19 04:30:00 PM			29.252	28.357
	08/08/19 04:35:00 PM			29.252	28.357
	08/08/19 04:40:00 PM			29.152	28.456
	08/08/19 04:45:00 PM			29.252	28.456
	08/08/19 04:50:00 PM			29.252	28.456
	08/08/19 04:55:00 PM			29.352	28.456
	08/08/19 05:00:00 PM			29.252	28.456
	08/08/19 05:05:00 PM			29.252	28.456
	08/08/19 05:10:00 PM			29.252	28.456
	08/08/19 05:15:00 PM			29.252	28.456
	08/08/19 05:20:00 PM			29.252	28.555
	08/08/19 05:25:00 PM			29.252	28.555
	08/08/19 05:30:00 PM			29.252	28.555
	08/08/19 05:35:00 PM			29.252	28.555
	08/08/19 05:40:00 PM			29.452	28.655
	08/08/19 05:45:00 PM			29.352	28.655
	08/08/19 05:50:00 PM			29.352	28.655
	08/08/19 05:55:00 PM			29.452	28.655
	08/08/19 06:00:00 PM			29.252	28.655
	08/08/19 06:05:00 PM			29.352	28.655
	08/08/19 06:10:00 PM			29.252	28.655
	08/08/19 06:15:00 PM			29.352	28.754
	08/08/19 06:20:00 PM			29.352	28.754
	08/08/19 06:25:00 PM			29.352	28.754
	08/08/19 06:30:00 PM			29.252	28.754
	08/08/19 06:35:00 PM			29.252	28.754
	08/08/19 06:40:00 PM			29.252	28.754
	08/08/19 06:45:00 PM			29.152	28.754
	08/08/19 06:50:00 PM			29.053	28.754
	08/08/19 06:55:00 PM			29.053	28.754
	08/08/19 07:00:00 PM			29.053	28.754
	08/08/19 07:05:00 PM			29.053	28.754
	08/08/19 07:10:00 PM			29.053	28.655
	08/08/19 07:15:00 PM			29.053	28.655
	08/08/19 07:20:00 PM			29.053	28.655
	08/08/19 07:25:00 PM			28.953	28.655
	08/08/19 07:30:00 PM			28.853	28.655
	08/08/19 07:35:00 PM			28.853	28.655
	08/08/19 07:40:00 PM			28.853	28.655
	08/08/19 07:45:00 PM			28.853	28.655
	08/08/19 07:50:00 PM			28.853	28.655
	08/08/19 07:55:00 PM			28.853	28.655
	08/08/19 08:00:00 PM			28.853	28.655
	08/08/19 08:05:00 PM			28.853	28.655
	08/08/19 08:10:00 PM			28.853	28.555
	08/08/19 08:15:00 PM			28.853	28.555
	08/08/19 08:20:00 PM			28.853	28.555
	08/08/19 08:25:00 PM			28.853	28.555
	08/08/19 08:30:00 PM			28.853	28.555
	08/08/19 08:35:00 PM			28.853	28.555
	08/08/19 08:40:00 PM			28.853	28.555
	08/08/19 08:45:00 PM			28.853	28.555
	08/08/19 08:50:00 PM			28.754	28.555
	08/08/19 08:55:00 PM			28.456	28.456
	08/08/19 09:00:00 PM			28.357	28.258
	08/08/19 09:05:00 PM			27.961	27.961
	08/08/19 09:10:00 PM			27.862	27.862
	08/08/19 09:15:00 PM			27.665	27.665
	08/08/19 09:20:00 PM			27.665	27.665
	08/08/19 09:25:00 PM			27.468	27.665
	08/08/19 09:30:00 PM			27.468	27.567
	08/08/19 09:35:00 PM			27.468	27.468
	08/08/19 09:40:00 PM			27.370	27.468
	08/08/19 09:45:00 PM			27.272	27.370
	08/08/19 09:50:00 PM			27.272	27.272
	08/08/19 09:55:00 PM			27.272	27.272
	08/08/19 10:00:00 PM			27.173	27.272
	08/08/19 10:05:00 PM			27.075	27.173
	08/08/19 10:10:00 PM			27.075	27.173
	08/08/19 10:15:00 PM			27.075	27.075
	08/08/19 10:20:00 PM			26.977	27.075
	08/08/19 10:25:00 PM			26.879	26.977
	08/08/19 10:30:00 PM			26.781	26.977
	08/08/19 10:35:00 PM			26.683	26.977
	08/08/19 10:40:00 PM			26.683	26.879
	08/08/19 10:45:00 PM			26.488	26.879
	08/08/19 10:50:00 PM			26.683	26.879
	08/08/19 10:55:00 PM			26.488	26.781
	08/08/19 11:00:00 PM			26.488	26.683
	08/08/19 11:05:00 PM			26.488	26.683
	08/08/19 11:10:00 PM			26.488	26.683
	08/08/19 11:15:00 PM			26.488	26.683
	08/08/19 11:20:00 PM			26.488	26.585
	08/08/19 11:25:00 PM			26.488	26.585
	08/08/19 11:30:00 PM			26.488	26.488
	08/08/19 11:35:00 PM			26.390	26.488
	08/08/19 11:40:00 PM			26.390	26.488
	08/08/19 11:45:00 PM			26.390	26.488
	08/08/19 11:50:00 PM			26.390	26.488
	08/08/19 11:55:00 PM			26.390	26.488
	08/09/19 12:00:00 AM			26.292	26.390
	08/09/19 12:05:00 AM			26.292	26.390
	08/09/19 12:10:00 AM			26.292	26.390
	08/09/19 12:15:00 AM			26.292	26.390
	08/09/19 12:20:00 AM			26.292	26.292
	08/09/19 12:25:00 AM			26.292	26.292
	08/09/19 12:30:00 AM			26.097	26.292
	08/09/19 12:35:00 AM			26.195	26.292
	08/09/19 12:40:00 AM			26.097	26.292
	08/09/19 12:45:00 AM			26.097	26.195
	08/09/19 12:50:00 AM			26.097	26.195
	08/09/19 12:55:00 AM			26.097	26.195
	08/09/19 01:00:00 AM			26.097	26.097
	08/09/19 01:05:00 AM			26.097	26.097
	08/09/19 01:10:00 AM			26.097	26.097
	08/09/19 01:15:00 AM			26.000	26.097
	08/09/19 01:20:00 AM			26.000	26.097
	08/09/19 01:25:00 AM			26.000	26.097
	08/09/19 01:30:00 AM			26.000	26.097
	08/09/19 01:35:00 AM			25.902	26.000
	08/09/19 01:40:00 AM			25.902	26.000
	08/09/19 01:45:00 AM			25.902	26.000
	08/09/19 01:50:00 AM			25.902	26.000
	08/09/19 01:55:00 AM			25.805	26.000
	08/09/19 02:00:00 AM			25.805	25.902
	08/09/19 02:05:00 AM			25.805	25.902
	08/09/19 02:10:00 AM			25.805	25.902
	08/09/19 02:15:00 AM			25.708	25.902
	08/09/19 02:20:00 AM			25.708	25.902
	08/09/19 02:25:00 AM			25.708	25.902
	08/09/19 02:30:00 AM			25.708	25.805
	08/09/19 02:35:00 AM			25.708	25.805
	08/09/19 02:40:00 AM			25.708	25.805
	08/09/19 02:45:00 AM			25.708	25.805
	08/09/19 02:50:00 AM			25.708	25.708
	08/09/19 02:55:00 AM			25.610	25.708
	08/09/19 03:00:00 AM			25.610	25.708
	08/09/19 03:05:00 AM			25.610	25.708
	08/09/19 03:10:00 AM			25.610	25.708
	08/09/19 03:15:00 AM			25.610	25.708
	08/09/19 03:20:00 AM			25.610	25.708
	08/09/19 03:25:00 AM			25.610	25.708
	08/09/19 03:30:00 AM			25.513	25.708
	08/09/19 03:35:00 AM			25.513	25.708
	08/09/19 03:40:00 AM			25.513	25.610
	08/09/19 03:45:00 AM			25.513	25.610
	08/09/19 03:50:00 AM			25.513	25.610
	08/09/19 03:55:00 AM			25.513	25.610
	08/09/19 04:00:00 AM			25.513	25.610
	08/09/19 04:05:00 AM			25.513	25.610
	08/09/19 04:10:00 AM			25.513	25.610
	08/09/19 04:15:00 AM			25.513	25.610
	08/09/19 04:20:00 AM			25.513	25.610
	08/09/19 04:25:00 AM			25.513	25.610
	08/09/19 04:30:00 AM			25.513	25.610
	08/09/19 04:35:00 AM			25.513	25.513
	08/09/19 04:40:00 AM			25.513	25.610
	08/09/19 04:45:00 AM			25.513	25.610
	08/09/19 04:50:00 AM			25.513	25.610
	08/09/19 04:55:00 AM			25.513	25.513
	08/09/19 05:00:00 AM			25.513	25.513
	08/09/19 05:05:00 AM			25.513	25.513
	08/09/19 05:10:00 AM			25.513	25.513
	08/09/19 05:15:00 AM			25.513	25.513
	08/09/19 05:20:00 AM			25.513	25.513
	08/09/19 05:25:00 AM			25.513	25.513
	08/09/19 05:30:00 AM			25.513	25.513
	08/09/19 05:35:00 AM			25.416	25.513
	08/09/19 05:40:00 AM			25.416	25.513
	08/09/19 05:45:00 AM			25.416	25.513
	08/09/19 05:50:00 AM			25.416	25.513
	08/09/19 05:55:00 AM			25.416	25.513
	08/09/19 06:00:00 AM			25.319	25.513
	08/09/19 06:05:00 AM			25.416	25.513
	08/09/19 06:10:00 AM			25.416	25.513
	08/09/19 06:15:00 AM			25.416	25.513
	08/09/19 06:20:00 AM			25.416	25.513
	08/09/19 06:25:00 AM			25.416	25.513
	08/09/19 06:30:00 AM			25.416	25.513
	08/09/19 06:35:00 AM			25.416	25.513
	08/09/19 06:40:00 AM			25.416	25.513
	08/09/19 06:45:00 AM			25.416	25.513
	08/09/19 06:50:00 AM			25.319	25.513
	08/09/19 06:55:00 AM			25.319	25.513
	08/09/19 07:00:00 AM			25.319	25.513
	08/09/19 07:05:00 AM			25.319	25.513
	08/09/19 07:10:00 AM			25.319	25.416
	08/09/19 07:15:00 AM			25.319	25.416
	08/09/19 07:20:00 AM			25.319	25.416
	08/09/19 07:25:00 AM			25.416	25.416
	08/09/19 07:30:00 AM			25.416	25.416
	08/09/19 07:35:00 AM			25.416	25.416
	08/09/19 07:40:00 AM			25.416	25.513
	08/09/19 07:45:00 AM			25.416	25.513
	08/09/19 07:50:00 AM			25.513	25.513
	08/09/19 07:55:00 AM			25.513	25.513
	08/09/19 08:00:00 AM			25.513	25.513
	08/09/19 08:05:00 AM			25.513	25.513
	08/09/19 08:10:00 AM			25.513	25.513
	08/09/19 08:15:00 AM			25.610	25.513
	08/09/19 08:20:00 AM			25.610	25.513
	08/09/19 08:25:00 AM			25.708	25.513
	08/09/19 08:30:00 AM			25.708	25.610
	08/09/19 08:35:00 AM			25.708	25.610
	08/09/19 08:40:00 AM			25.708	25.610
	08/09/19 08:45:00 AM			25.805	25.708
	08/09/19 08:50:00 AM			25.902	25.708
	08/09/19 08:55:00 AM			25.902	25.708
	08/09/19 09:00:00 AM			26.000	25.708
	08/09/19 09:05:00 AM			26.000	25.708
	08/09/19 09:10:00 AM			26.097	25.708
	08/09/19 09:15:00 AM			26.097	25.805
	08/09/19 09:20:00 AM			26.097	25.805
	08/09/19 09:25:00 AM			26.097	25.805
	08/09/19 09:30:00 AM			26.195	25.805
	08/09/19 09:35:00 AM			26.292	25.902
	08/09/19 09:40:00 AM			26.390	25.902
	08/09/19 09:45:00 AM			26.292	25.902
	08/09/19 09:50:00 AM			26.390	26.000
	08/09/19 09:55:00 AM			26.390	26.000
	08/09/19 10:00:00 AM			26.488	26.000
	08/09/19 10:05:00 AM			26.488	26.097
	08/09/19 10:10:00 AM			26.488	26.097
	08/09/19 10:15:00 AM			26.488	26.097
	08/09/19 10:20:00 AM			26.683	26.195
	08/09/19 10:25:00 AM			26.683	26.195
	08/09/19 10:30:00 AM			26.683	26.292
	08/09/19 10:35:00 AM			26.879	26.292
	08/09/19 10:40:00 AM			26.879	26.390
	08/09/19 10:45:00 AM			26.879	26.390
	08/09/19 10:50:00 AM			26.977	26.390
	08/09/19 10:55:00 AM			27.075	26.488
	08/09/19 11:00:00 AM			27.075	26.488
	08/09/19 11:05:00 AM			27.272	26.488
	08/09/19 11:10:00 AM			27.272	26.585
	08/09/19 11:15:00 AM			27.272	26.585
	08/09/19 11:20:00 AM			27.272	26.683
	08/09/19 11:25:00 AM			27.370	26.683
	08/09/19 11:30:00 AM			27.468	26.683
	08/09/19 11:35:00 AM			27.468	26.683
	08/09/19 11:40:00 AM			27.468	26.683
	08/09/19 11:45:00 AM			27.665	26.781
	08/09/19 11:50:00 AM			27.665	26.781
	08/09/19 11:55:00 AM			27.961	26.879
	08/09/19 12:00:00 PM			27.862	26.879
	08/09/19 12:05:00 PM			27.764	26.977
	08/09/19 12:10:00 PM			28.060	26.977
	08/09/19 12:15:00 PM			27.862	27.075
	08/09/19 12:20:00 PM			27.862	27.075
	08/09/19 12:25:00 PM			28.060	27.075
	08/09/19 12:30:00 PM			28.060	27.173
	08/09/19 12:35:00 PM				27.272
	08/09/19 12:40:00 PM				27.272
	08/09/19 12:45:00 PM				27.272
	08/09/19 12:50:00 PM				27.272
	08/09/19 12:55:00 PM				27.370
	08/09/19 01:00:00 PM				27.468
	08/09/19 01:05:00 PM				27.468
	08/09/19 01:10:00 PM				27.468
	08/09/19 01:15:00 PM				27.468
	08/09/19 01:20:00 PM				27.567
	08/09/19 01:25:00 PM				27.665
	08/09/19 01:30:00 PM				27.665
	08/09/19 01:35:00 PM				27.665
	08/09/19 01:40:00 PM				27.764
	08/09/19 01:45:00 PM				27.764
	08/09/19 01:50:00 PM				27.764
	08/09/19 01:55:00 PM				27.862
	08/09/19 02:00:00 PM				27.961
	08/09/19 02:05:00 PM				27.961
	08/09/19 02:10:00 PM				27.961
	08/09/19 02:15:00 PM				28.060
	08/09/19 02:20:00 PM				28.060
	08/09/19 02:25:00 PM				28.060
	08/09/19 02:30:00 PM				28.159
	08/09/19 02:35:00 PM				28.258
	08/09/19 02:40:00 PM				28.258
	08/09/19 02:45:00 PM				28.357
	08/09/19 02:50:00 PM				28.456
	08/09/19 02:55:00 PM				28.456
	08/09/19 03:00:00 PM				28.456
	08/09/19 03:05:00 PM				28.555
	08/09/19 03:10:00 PM				28.655
	08/09/19 03:15:00 PM				28.555
	08/09/19 03:20:00 PM				28.456
	08/09/19 03:25:00 PM				28.456
	08/09/19 03:30:00 PM				28.456
	08/09/19 03:35:00 PM				28.456
	08/09/19 03:40:00 PM				28.456
	08/09/19 03:45:00 PM				28.456
	08/09/19 03:50:00 PM				28.456
	08/09/19 03:55:00 PM				28.456
	08/09/19 04:00:00 PM				28.456
	08/09/19 04:05:00 PM				28.456
	08/09/19 04:10:00 PM				28.555
	08/09/19 04:15:00 PM				28.555
	08/09/19 04:20:00 PM				28.655
	08/09/19 04:25:00 PM				28.655
	08/09/19 04:30:00 PM				28.655
	08/09/19 04:35:00 PM				28.655
	08/09/19 04:40:00 PM				28.754
	08/09/19 04:45:00 PM				28.754
	08/09/19 04:50:00 PM				28.754
	08/09/19 04:55:00 PM				28.754
	08/09/19 05:00:00 PM				28.754
	08/09/19 05:05:00 PM				28.754
	08/09/19 05:10:00 PM				28.853
	08/09/19 05:15:00 PM				28.853
	08/09/19 05:20:00 PM				28.853
	08/09/19 05:25:00 PM				28.853
	08/09/19 05:30:00 PM				28.853
	08/09/19 05:35:00 PM				28.853
	08/09/19 05:40:00 PM				28.853
	08/09/19 05:45:00 PM				28.953
	08/09/19 05:50:00 PM				29.053
	08/09/19 05:55:00 PM				29.053
	08/09/19 06:00:00 PM				29.053
	08/09/19 06:05:00 PM				29.053
	08/09/19 06:10:00 PM				29.053
	08/09/19 06:15:00 PM				29.152
	08/09/19 06:20:00 PM				29.152
	08/09/19 06:25:00 PM				29.152
	08/09/19 06:30:00 PM				29.152
	08/09/19 06:35:00 PM				29.252
	08/09/19 06:40:00 PM				29.252
	08/09/19 06:45:00 PM				29.252
	08/09/19 06:50:00 PM				29.252
	08/09/19 06:55:00 PM				29.252
	08/09/19 07:00:00 PM				29.152
	08/09/19 07:05:00 PM				29.152
	08/09/19 07:10:00 PM				29.152
	08/09/19 07:15:00 PM				29.152
	08/09/19 07:20:00 PM				29.152
	08/09/19 07:25:00 PM				29.152
	08/09/19 07:30:00 PM				29.152
	08/09/19 07:35:00 PM				29.152
	08/09/19 07:40:00 PM				29.053
	08/09/19 07:45:00 PM				29.053
	08/09/19 07:50:00 PM				29.053
	08/09/19 07:55:00 PM				29.053
	08/09/19 08:00:00 PM				29.053
	08/09/19 08:05:00 PM				29.053
	08/09/19 08:10:00 PM				29.053
	08/09/19 08:15:00 PM				28.953
	08/09/19 08:20:00 PM				28.953
	08/09/19 08:25:00 PM				28.953
	08/09/19 08:30:00 PM				28.953
	08/09/19 08:35:00 PM				28.853
	08/09/19 08:40:00 PM				28.853
	08/09/19 08:45:00 PM				28.853
	08/09/19 08:50:00 PM				28.853
	08/09/19 08:55:00 PM				28.853
	08/09/19 09:00:00 PM				28.853
	08/09/19 09:05:00 PM				28.754
	08/09/19 09:10:00 PM				28.754
	08/09/19 09:15:00 PM				28.754
	08/09/19 09:20:00 PM				28.754
	08/09/19 09:25:00 PM				28.853
	08/09/19 09:30:00 PM				28.853
	08/09/19 09:35:00 PM				28.754
	08/09/19 09:40:00 PM				28.655
	08/09/19 09:45:00 PM				28.655
	08/09/19 09:50:00 PM				28.655
	08/09/19 09:55:00 PM				28.655
	08/09/19 10:00:00 PM				28.655
	08/09/19 10:05:00 PM				28.655
	08/09/19 10:10:00 PM				28.555
	08/09/19 10:15:00 PM				28.555
	08/09/19 10:20:00 PM				28.456
	08/09/19 10:25:00 PM				28.456
	08/09/19 10:30:00 PM				28.456
	08/09/19 10:35:00 PM				28.456
	08/09/19 10:40:00 PM				28.456
	08/09/19 10:45:00 PM				28.357
	08/09/19 10:50:00 PM				28.357
	08/09/19 10:55:00 PM				28.357
	08/09/19 11:00:00 PM				28.357
	08/09/19 11:05:00 PM				28.258
	08/09/19 11:10:00 PM				28.258
	08/09/19 11:15:00 PM				28.258
	08/09/19 11:20:00 PM				28.060
	08/09/19 11:25:00 PM				28.060
	08/09/19 11:30:00 PM				28.060
	08/09/19 11:35:00 PM				28.060
	08/09/19 11:40:00 PM				28.060
	08/09/19 11:45:00 PM				28.060
	08/09/19 11:50:00 PM				28.060
	08/09/19 11:55:00 PM				27.961
	08/10/19 12:00:00 AM				27.961
	08/10/19 12:05:00 AM				27.961
	08/10/19 12:10:00 AM				27.961
	08/10/19 12:15:00 AM				27.862
	08/10/19 12:20:00 AM				27.862
	08/10/19 12:25:00 AM				27.862
	08/10/19 12:30:00 AM				27.862
	08/10/19 12:35:00 AM				27.764
	08/10/19 12:40:00 AM				27.764
	08/10/19 12:45:00 AM				27.764
	08/10/19 12:50:00 AM				27.764
	08/10/19 12:55:00 AM				27.665
	08/10/19 01:00:00 AM				27.665
	08/10/19 01:05:00 AM				27.665
	08/10/19 01:10:00 AM				27.665
	08/10/19 01:15:00 AM				27.665
	08/10/19 01:20:00 AM				27.665
	08/10/19 01:25:00 AM				27.567
	08/10/19 01:30:00 AM				27.567
	08/10/19 01:35:00 AM				27.567
	08/10/19 01:40:00 AM				27.468
	08/10/19 01:45:00 AM				27.468
	08/10/19 01:50:00 AM				27.468
	08/10/19 01:55:00 AM				27.468
	08/10/19 02:00:00 AM				27.468
	08/10/19 02:05:00 AM				27.370
	08/10/19 02:10:00 AM				27.370
	08/10/19 02:15:00 AM				27.272
	08/10/19 02:20:00 AM				27.272
	08/10/19 02:25:00 AM				27.272
	08/10/19 02:30:00 AM				27.272
	08/10/19 02:35:00 AM				27.272
	08/10/19 02:40:00 AM				27.272
	08/10/19 02:45:00 AM				27.173
	08/10/19 02:50:00 AM				27.173
	08/10/19 02:55:00 AM				27.173
	08/10/19 03:00:00 AM				27.173
	08/10/19 03:05:00 AM				27.173
	08/10/19 03:10:00 AM				27.075
	08/10/19 03:15:00 AM				27.075
	08/10/19 03:20:00 AM				27.075
	08/10/19 03:25:00 AM				27.075
	08/10/19 03:30:00 AM				26.977
	08/10/19 03:35:00 AM				26.977
	08/10/19 03:40:00 AM				26.977
	08/10/19 03:45:00 AM				26.879
	08/10/19 03:50:00 AM				26.879
	08/10/19 03:55:00 AM				26.879
	08/10/19 04:00:00 AM				26.879
	08/10/19 04:05:00 AM				26.879
	08/10/19 04:10:00 AM				26.879
	08/10/19 04:15:00 AM				26.781
	08/10/19 04:20:00 AM				26.879
	08/10/19 04:25:00 AM				26.879
	08/10/19 04:30:00 AM				26.683
	08/10/19 04:35:00 AM				26.683
	08/10/19 04:40:00 AM				26.683
	08/10/19 04:45:00 AM				26.683
	08/10/19 04:50:00 AM				26.683
	08/10/19 04:55:00 AM				26.585
	08/10/19 05:00:00 AM				26.585
	08/10/19 05:05:00 AM				26.781
	08/10/19 05:10:00 AM				26.683
	08/10/19 05:15:00 AM				26.683
	08/10/19 05:20:00 AM				26.683
	08/10/19 05:25:00 AM				26.683
	08/10/19 05:30:00 AM				26.683
	08/10/19 05:35:00 AM				26.488
	08/10/19 05:40:00 AM				26.488
	08/10/19 05:45:00 AM				26.488
	08/10/19 05:50:00 AM				26.488
	08/10/19 05:55:00 AM				26.488
	08/10/19 06:00:00 AM				26.488
	08/10/19 06:05:00 AM				26.390
	08/10/19 06:10:00 AM				26.390
	08/10/19 06:15:00 AM				26.292
	08/10/19 06:20:00 AM				26.292
	08/10/19 06:25:00 AM				26.292
	08/10/19 06:30:00 AM				26.292
	08/10/19 06:35:00 AM				26.292
	08/10/19 06:40:00 AM				26.292
	08/10/19 06:45:00 AM				26.195
	08/10/19 06:50:00 AM				26.195
	08/10/19 06:55:00 AM				26.195
	08/10/19 07:00:00 AM				26.195
	08/10/19 07:05:00 AM				26.195
	08/10/19 07:10:00 AM				26.097
	08/10/19 07:15:00 AM				26.097
	08/10/19 07:20:00 AM				26.097
	08/10/19 07:25:00 AM				26.097
	08/10/19 07:30:00 AM				26.097
	08/10/19 07:35:00 AM				26.097
	08/10/19 07:40:00 AM				26.097
	08/10/19 07:45:00 AM				26.195
	08/10/19 07:50:00 AM				26.195
	08/10/19 07:55:00 AM				26.195
	08/10/19 08:00:00 AM				26.292
	08/10/19 08:05:00 AM				26.292
	08/10/19 08:10:00 AM				26.292
	08/10/19 08:15:00 AM				26.292
	08/10/19 08:20:00 AM				26.292
	08/10/19 08:25:00 AM				26.390
	08/10/19 08:30:00 AM				26.390
	08/10/19 08:35:00 AM				26.390
	08/10/19 08:40:00 AM				26.390
	08/10/19 08:45:00 AM				26.390
	08/10/19 08:50:00 AM				26.390
	08/10/19 08:55:00 AM				26.488
	08/10/19 09:00:00 AM				26.488
	08/10/19 09:05:00 AM				26.488
	08/10/19 09:10:00 AM				26.488
	08/10/19 09:15:00 AM				26.488
	08/10/19 09:20:00 AM				26.488
	08/10/19 09:25:00 AM				26.488
	08/10/19 09:30:00 AM				26.683
	08/10/19 09:35:00 AM				26.683
	08/10/19 09:40:00 AM				26.683
	08/10/19 09:45:00 AM				26.683
	08/10/19 09:50:00 AM				26.683
	08/10/19 09:55:00 AM				26.781
	08/10/19 10:00:00 AM				26.781
	08/10/19 10:05:00 AM				26.879
	08/10/19 10:10:00 AM				26.879
	08/10/19 10:15:00 AM				26.879
	08/10/19 10:20:00 AM				26.879
	08/10/19 10:25:00 AM				26.977
	08/10/19 10:30:00 AM				26.977
	08/10/19 10:35:00 AM				27.075
	08/10/19 10:40:00 AM				27.075
	08/10/19 10:45:00 AM				27.173
	08/10/19 10:50:00 AM				27.173
	08/10/19 10:55:00 AM				27.272
	08/10/19 11:00:00 AM				27.272
	08/10/19 11:05:00 AM				27.272
	08/10/19 11:10:00 AM				27.272
	08/10/19 11:15:00 AM				27.272
	08/10/19 11:20:00 AM				27.370
	08/10/19 11:25:00 AM				27.468
	08/10/19 11:30:00 AM				27.468
	08/10/19 11:35:00 AM				27.567
	08/10/19 11:40:00 AM				27.567
	08/10/19 11:45:00 AM				27.567
	08/10/19 11:50:00 AM				27.665
	08/10/19 11:55:00 AM				27.665
	08/10/19 12:00:00 PM				27.665
	08/10/19 12:05:00 PM				27.764
	08/10/19 12:10:00 PM				27.862
	08/10/19 12:15:00 PM				27.862
	08/10/19 12:20:00 PM				27.961
	08/10/19 12:25:00 PM				27.961
	08/10/19 12:30:00 PM				28.060
